# Supplementary material for: A Qualitative Exploration of the Process and Experience of Change in Moving on in My Recovery: An Acceptance and Commitment Therapy Based Recovery Group for Substance Use Disorder
Source: Behav Sci (Basel). 2024 Dec 23;14(12):1237. doi: 10.3390/bs14121237 (PMC11673865; doi:10.3390/bs14121237)
Supplement: Supplementary file 1 [file behavsci-14-01237-s001.zip]

Archive with 2 entries (2 files):
- behavsci-3274256-supplementary S1.pdf
- behavsci-3274256-supplementary S2.pdf
